# Supplementary material for: Concomitant Nrf2- and ATF4-Activation by Carnosic Acid Cooperatively Induces Expression of Cytoprotective Genes
Source: Int J Mol Sci. 2019 Apr 5;20(7):1706. doi: 10.3390/ijms20071706 (PMC6480217; doi:10.3390/ijms20071706)
Supplement: Supplementary file 1 [file ijms-20-01706-s001.zip]

Archive with 25 entries (24 files):
- Supplementary Figure S7.jpeg
- __MACOSX/
- __MACOSX/._Supplementary Figure S7.jpeg
- Supplementary Figure S6.jpeg
- __MACOSX/._Supplementary Figure S6.jpeg
- Supplementary Figure S1.jpeg
- __MACOSX/._Supplementary Figure S1.jpeg
- Supplementary Table S2.docx
- __MACOSX/._Supplementary Table S2.docx
- Supplementary Figure S3.jpeg
- __MACOSX/._Supplementary Figure S3.jpeg
- Legends for Supplementary Figures rev.3.docx
- __MACOSX/._Legends for Supplementary Figures rev.3.docx
- Supplementary Table S1.docx
- __MACOSX/._Supplementary Table S1.docx
- Supplementary Figure S2.jpeg
- __MACOSX/._Supplementary Figure S2.jpeg
- Supplementary Figure S9.jpeg
- __MACOSX/._Supplementary Figure S9.jpeg
- Supplementary Figure S5.jpeg
- __MACOSX/._Supplementary Figure S5.jpeg
- Supplementary Figure S4.jpeg
- __MACOSX/._Supplementary Figure S4.jpeg
- Supplementary Figure S8.jpeg
- __MACOSX/._Supplementary Figure S8.jpeg
